# Supplementary material for: Circulating Exosomes Inhibit B Cell Proliferation and Activity
Source: Cancers (Basel). 2020 Jul 29;12(8):2110. doi: 10.3390/cancers12082110 (PMC7464446; doi:10.3390/cancers12082110)
Supplement: Supplementary file 1 [file cancers-12-02110-s001.zip]

Archive with 4 entries (4 files):
- Figure_S1.pdf
- Figure_S2.pdf
- Fig_S3.pdf
- Fig_S4.png
